# Supplementary material for: Determination of the Fatty Acid Profile and Lipid Quality Indices in Selected Infant Formulas
Source: Molecules. 2024 Apr 29;29(9):2044. doi: 10.3390/molecules29092044 (PMC11085564; doi:10.3390/molecules29092044)
Supplement: Supplementary file 1 [file molecules-29-02044-s001.zip]

Archive with 1 entries (1 files):
- molecules-2957106-supplementary.pdf
